# Supplementary material for: Clinical validation of the Unesp-Botucatu acute pain scale in sheep undergoing orthopedic surgery
Source: PLoS One. 2025 May 12;20(5):e0323132. doi: 10.1371/journal.pone.0323132 (PMC12068710; doi:10.1371/journal.pone.0323132)
Supplement: S1 Appendix — (XLSX) [file pone.0323132.s003.xlsx]

## Sheet: Sheet
Observer	Phase	Sheep	Moment	Order	Times	Anasthesia	Blocks	Repeat	RA	VAS	Interaction	Head.position	Posture	Activity	Appetite	Total		Posture.A	Posture.B	Posture.C	Posture.D
1	NA	1	M0	NA	NA	0	1	0	0	0	0	0	0	0	0	0		0	0	0	0
1	NA	1	M2´	NA	NA	0	1	0	1	78	1	0	1	2	0	4		0	1	0	0
1	NA	1	M3	NA	NA	0	1	0	0	40	0	1	0	2	0	3		0	0	0	0
1	NA	1	M4	NA	NA	0	1	0	0	23	0	0	0	2	0	2		0	0	0	0
1	NA	2	M0	NA	NA	0	1	0	0	0	0	0	0	0	0	0		0	0	0	0
1	NA	2	M2´	NA	NA	0	1	0	1	88	1	2	1	2	2	8		1	0	0	0
1	NA	2	M3	NA	NA	0	1	0	1	82	1	2	1	2	0	6		0	1	0	0
1	NA	2	M3´	NA	NA	0	1	0	1	76	0	1	1	2	0	4		0	1	0	0
1	NA	2	M3´´	NA	NA	0	1	0	1	67	1	1	0	2	0	4		0	0	0	0
1	NA	2	M4	NA	NA	0	1	0	0	33	0	1	0	2	0	3		0	0	0	0
1	NA	3	M0	NA	NA	0	2	0	0	0	0	0	0	0	0	0		0	0	0	0
1	NA	3	M2´	NA	NA	0	2	0	1	54	1	1	1	2	0	5		0	1	0	0
1	NA	3	M3	NA	NA	0	2	0	0	38	0	0	1	2	0	3		0	1	0	0
1	NA	3	M4	NA	NA	0	2	0	1	31	0	1	1	2	0	4		0	1	0	0
1	NA	4	M0	NA	NA	0	2	0	0	0	0	0	0	0	0	0		0	0	0	0
1	NA	4	M2´	NA	NA	0	2	0	1	71	0	1	1	2	0	4		0	0	1	0
1	NA	4	M3	NA	NA	0	2	0	1	58	0	1	1	2	0	4		0	0	1	0
1	NA	4	M3´	NA	NA	0	2	0	0	44	0	1	0	2	0	3		0	0	0	0
1	NA	4	M4	NA	NA	0	2	0	0	25	0	1	0	2	0	3		0	0	0	0
1	NA	5	M0	NA	NA	1	3	0	0	2	0	0	0	0	0	0		0	0	0	0
1	NA	5	M2´	NA	NA	1	3	0	1	67	1	2	0	2	0	5		0	0	0	0
1	NA	5	M3	NA	NA	1	3	0	0	48	0	1	0	2	0	3		0	0	0	0
1	NA	5	M4	NA	NA	1	3	0	1	71	0	2	0	2	0	4		0	0	0	0
1	NA	6	M0	NA	NA	1	3	0	0	0	0	0	0	0	0	0		0	0	0	0
1	NA	6	M2´	NA	NA	1	3	0	1	74	1	1	0	2	0	4		0	0	0	0
1	NA	6	M3	NA	NA	1	3	0	1	72	1	1	0	2	0	4		0	0	0	0
1	NA	6	M3´	NA	NA	1	3	0	0	51	0	1	0	2	0	3		0	0	0	0
1	NA	6	M4	NA	NA	1	3	0	1	74	1	2	0	1	0	4		0	0	0	0
1	NA	7	M0	NA	NA	1	3	1	0	0	0	0	0	0	0	0		0	0	0	0
1	NA	7	M2´	NA	NA	1	3	1	1	95	2	2	0	2	2	8		0	0	0	0
1	NA	7	M3	NA	NA	1	3	1	0	48	0	1	0	2	0	3		0	0	0	0
1	NA	7	M4	NA	NA	1	3	1	1	72	0	2	0	2	0	4		0	0	0	0
1	NA	8	M0	NA	NA	0	2	1	0	0	0	0	0	0	2	0		0	0	0	0
1	NA	8	M2´	NA	NA	0	2	1	1	50	1	2	0	1	0	4		0	0	0	0
1	NA	8	M3	NA	NA	0	2	1	0	81	0	1	0	2	0	3		0	0	0	0
1	NA	8	M4	NA	NA	0	2	1	1	75	1	2	1	2	0	6		1	0	0	0
1	NA	9	M0	NA	NA	1	3	0	0	1	0	0	0	0	0	0		0	0	0	0
1	NA	9	M2´	NA	NA	1	3	0	1	69	1	1	0	2	0	4		0	0	0	0
1	NA	9	M3	NA	NA	1	3	0	1	58	2	0	0	2	0	4		0	0	0	0
1	NA	9	M3´	NA	NA	1	3	0	0	61	0	1	0	2	0	3		0	0	0	0
1	NA	9	M4	NA	NA	1	3	0	1	75	1	1	0	2	2	6		0	0	0	0
1	NA	10	M0	NA	NA	1	2	0	0	1	0	0	0	0	0	0		0	0	0	0
1	NA	10	M2´	NA	NA	1	2	0	1	99	2	2	1	2	0	7		0	0	0	1
1	NA	10	M3	NA	NA	1	2	0	1	81	2	1	1	2	0	6		0	0	0	1
1	NA	10	M3´	NA	NA	1	2	0	0	49	1	0	0	2	0	3		0	0	0	0
1	NA	10	M4	NA	NA	1	2	0	1	71	1	2	0	2	0	5		0	0	0	0
1	NA	11	M0	NA	NA	1	2	0	0	3	0	0	0	0	0	0		0	0	0	0
1	NA	11	M2´	NA	NA	1	2	0	1	91	2	1	1	2	0	6		0	0	0	1
1	NA	11	M3	NA	NA	1	2	0	1	90	1	1	1	2	0	5		0	0	0	1
1	NA	11	M3´	NA	NA	1	2	0	0	48	0	1	0	2	0	3		0	0	0	0
1	NA	11	M4	NA	NA	1	2	0	1	81	0	1	1	2	2	6		0	0	0	1
1	NA	12	M0	NA	NA	1	3	0	0	2	0	0	0	0	0	0		0	0	0	0
1	NA	12	M2´	NA	NA	1	3	0	0	32	0	0	0	2	0	2		0	0	0	0
1	NA	12	M4	NA	NA	1	3	0	0	42	1	0	0	2	0	3		0	0	0	0
1	NA	13	M0	NA	NA	1	2	0	0	1	0	0	0	0	0	0		0	0	0	0
1	NA	13	M2´	NA	NA	1	2	0	1	71	2	2	0	2	2	8		0	0	0	0
1	NA	13	M3	NA	NA	1	2	0	0	46	1	0	0	2	0	3		0	0	0	0
1	NA	13	M4	NA	NA	1	2	0	0	48	0	0	0	2	0	2		0	0	0	0
1	NA	14	M0	NA	NA	1	1	0	0	2	0	1	0	0	0	1		0	0	0	0
1	NA	14	M2´	NA	NA	1	1	0	0	54	1	0	0	2	0	3		0	0	0	0
1	NA	14	M4	NA	NA	1	1	0	0	52	1	0	0	2	0	3		0	0	0	0
1	NA	15	M0	NA	NA	1	2	0	0	2	0	0	0	0	0	0		0	0	0	0
1	NA	15	M2´	NA	NA	1	2	0	1	76	1	1	0	2	0	4		0	0	0	0
1	NA	15	M3	NA	NA	1	2	0	1	83	2	2	0	2	0	6		0	0	0	0
1	NA	15	M3´	NA	NA	1	2	0	0	48	0	1	0	2	0	3		0	0	0	0
1	NA	15	M4	NA	NA	1	2	0	0	44	0	0	0	2	0	2		0	0	0	0
1	NA	16	M0	NA	NA	1	1	0	0	1	0	0	0	0	0	0		0	0	0	0
1	NA	16	M2´	NA	NA	1	1	0	1	78	1	1	0	2	0	4		0	0	0	0
1	NA	16	M3	NA	NA	1	1	0	0	53	1	0	0	2	0	3		0	0	0	0
1	NA	16	M4	NA	NA	1	1	0	1	58	1	1	0	2	1	5		0	0	0	0
1	NA	17	M0	NA	NA	1	1	0	0	2	0	0	1	1	0	2		0	0	0	1
1	NA	17	M2´	NA	NA	1	1	0	1	79	1	1	1	2	0	5		0	0	0	1
1	NA	17	M3	NA	NA	1	1	0	0	42	1	0	0	2	0	3		0	0	0	0
1	NA	17	M4	NA	NA	1	1	0	1	55	1	1	0	2	1	5		0	0	0	0
1	NA	18	M0	NA	NA	1	2	0	0	1	0	0	0	0	0	0		0	0	0	0
1	NA	18	M2´	NA	NA	1	2	0	1	68	1	1	0	2	0	4		0	0	0	0
1	NA	18	M3	NA	NA	1	2	0	0	54	0	1	0	2	0	3		0	0	0	0
1	NA	18	M4	NA	NA	1	2	0	1	70	1	1	0	2	0	4		0	0	0	0
1	NA	19	M0	NA	NA	1	1	0	0	1	0	0	0	0	0	0		0	0	0	0
1	NA	19	M2´	NA	NA	1	1	0	0	49	1	0	0	1	0	2		0	0	0	0
1	NA	19	M4	NA	NA	1	1	0	0	48	0	0	0	2	0	2		0	0	0	0
1	NA	20	M0	NA	NA	1	2	1	0	1	0	0	0	0	0	0		0	0	0	0
1	NA	20	M2´	NA	NA	1	2	1	0	42	0	0	0	1	0	1		0	0	0	0
1	NA	20	M4	NA	NA	1	2	1	1	60	2	1	0	1	0	4		0	0	0	0
1	NA	21	M0	NA	NA	1	2	0	0	0	0	0	0	0	0	0		0	0	0	0
1	NA	21	M2´	NA	NA	1	2	0	1	58	1	2	0	2	0	5		0	0	0	0
1	NA	21	M3	NA	NA	1	2	0	0	50	1	0	0	2	0	3		0	0	0	0
1	NA	21	M4	NA	NA	1	2	0	1	52	1	0	1	2	0	4		0	1	0	0
1	NA	22	M0	NA	NA	1	1	1	0	1	0	0	0	0	0	0		0	0	0	0
1	NA	22	M2´	NA	NA	1	1	1	0	49	1	1	0	1	0	3		0	0	0	0
1	NA	22	M4	NA	NA	1	1	1	1	72	1	1	0	2	2	6		0	0	0	0
1	NA	23	M0	NA	NA	1	1	0	0	0	0	0	0	0	0	0		0	0	0	0
1	NA	23	M2´	NA	NA	1	1	0	0	52	0	1	0	2	0	3		0	0	0	0
1	NA	23	M4	NA	NA	1	1	0	0	43	0	0	1	1	1	3		1	0	0	0
2	P1	1	M0	2	1	0	1	0	0	2	0	0	0	0	0	0		0	0	0	0
2	P1	1	M2´	1	1	0	1	0	0	21	1	1	1	2	0	5		1	0	0	0
2	P1	1	M3	1	1	0	1	0	0	13	1	0	1	2	0	4		1	0	0	0
2	P1	1	M4	2	1	0	1	0	0	3	1	0	0	0	0	1		0	0	0	0
2	P1	2	M0	2	1	0	1	0	0	2	0	0	0	0	0	0		0	0	0	0
2	P1	2	M2´	2	1	0	1	0	1	90	2	2	1	2	2	9		1	0	0	0
2	P1	2	M3	2	2	0	1	0	1	46	1	2	1	2	1	7		1	0	0	0
2	P1	2	M3´	2	2	0	1	0	0	7	1	2	0	0	0	3		0	0	0	0
2	P1	2	M3´´	1	3	0	1	0	1	30	1	2	2	2	2	9		1	0	0	1
2	P1	2	M4	2	2	0	1	0	0	3	0	0	0	0	0	0		0	0	0	0
2	P1	3	M0	1	1	0	2	0	0	3	0	0	0	0	0	0		0	0	0	0
2	P1	3	M2´	2	2	0	2	0	0	39	1	0	1	2	0	4		1	0	0	0
2	P1	3	M3	1	2	0	2	0	0	12	1	0	0	2	0	3		0	0	0	0
2	P1	3	M4	2	2	0	2	0	0	36	1	2	0	2	1	6		0	0	0	0
2	P1	4	M0	2	1	0	2	0	0	3	0	0	0	2	0	2		0	0	0	0
2	P1	4	M2´	2	2	0	2	0	0	8	1	1	0	2	0	4		0	0	0	0
2	P1	4	M3	1	1	0	2	0	0	14	1	0	0	2	0	3		0	0	0	0
2	P1	4	M3´	1	2	0	2	0	0	9	1	0	0	2	0	3		0	0	0	0
2	P1	4	M4	1	2	0	2	0	0	10	1	0	0	2	2	5		0	0	0	0
2	P1	5	M0	2	1	1	3	0	0	2	0	0	0	0	0	0		0	0	0	0
2	P1	5	M2´	1	2	1	3	0	0	15	1	1	0	2	0	4		0	0	0	0
2	P1	5	M3	1	1	1	3	0	0	12	1	0	0	2	0	3		0	0	0	0
2	P1	5	M4	2	1	1	3	0	0	6	1	0	0	2	0	3		0	0	0	0
2	P1	6	M0	1	1	1	3	0	0	2	0	0	0	0	2	2		0	0	0	0
2	P1	6	M2´	2	1	1	3	0	0	8	1	0	0	2	0	3		0	0	0	0
2	P1	6	M3	1	2	1	3	0	0	21	1	0	1	2	0	4		1	0	0	0
2	P1	6	M3´	1	1	1	3	0	0	0	1	0	0	0	0	1		0	0	0	0
2	P1	6	M4	2	1	1	3	0	0	8	1	0	0	2	0	3		0	0	0	0
2	P1	7	M0	2	1	1	3	1	0	2	0	0	0	0	0	0		0	0	0	0
2	P1	7	M2´	2	2	1	3	1	1	73	2	1	1	2	2	8		1	0	0	0
2	P1	7	M3	1	1	1	3	1	0	11	1	0	0	2	0	3		0	0	0	0
2	P1	7	M4	1	2	1	3	1	0	6	0	0	0	0	0	0		0	0	0	0
2	P1	8	M0	2	1	0	2	1	0	2	0	0	0	0	2	2		0	0	0	0
2	P1	8	M2´	1	2	0	2	1	0	6	0	0	0	0	0	0		0	0	0	0
2	P1	8	M3	2	2	0	2	1	0	3	1	0	0	0	0	1		0	0	0	0
2	P1	8	M4	1	1	0	2	1	1	80	2	1	0	2	0	5		0	0	0	0
2	P1	9	M0	2	1	1	3	0	0	22	0	0	0	0	0	0		0	0	0	0
2	P1	9	M2´	2	1	1	3	0	0	19	1	1	1	2	0	5		1	0	0	0
2	P1	9	M3	1	2	1	3	0	0	14	1	0	0	2	0	3		0	0	0	0
2	P1	9	M3´	2	2	1	3	0	0	12	1	2	1	0	0	4		1	0	0	0
2	P1	9	M4	1	2	1	3	0	1	66	1	1	1	2	2	7		0	0	0	1
2	P1	10	M0	2	1	1	2	0	0	2	0	0	0	0	0	0		0	0	0	0
2	P1	10	M2´	2	2	1	2	0	0	12	1	0	0	2	0	3		0	0	0	0
2	P1	10	M3	2	2	1	2	0	0	14	1	0	0	2	0	3		0	0	0	0
2	P1	10	M3´	1	2	1	2	0	0	15	1	0	0	2	1	4		0	0	0	0
2	P1	10	M4	1	1	1	2	0	1	68	2	2	0	2	2	8		0	0	0	0
2	P1	11	M0	1	1	1	2	0	0	2	0	0	0	0	0	0		0	0	0	0
2	P1	11	M2´	2	1	1	2	0	0	10	1	0	0	2	0	3		0	0	0	0
2	P1	11	M3	1	2	1	2	0	0	13	0	0	1	1	0	2		1	0	0	0
2	P1	11	M3´	1	1	1	2	0	0	6	1	0	0	2	0	3		0	0	0	0
2	P1	11	M4	1	2	1	2	0	1	52	2	2	1	2	2	9		0	0	0	1
2	P1	12	M0	1	1	1	3	0	0	3	0	0	0	0	0	0		0	0	0	0
2	P1	12	M2´	1	2	1	3	0	0	11	1	0	1	1	0	3		1	0	0	0
2	P1	12	M4	1	2	1	3	0	1	60	1	2	1	2	0	6		1	0	0	0
2	P1	13	M0	1	1	1	2	0	0	2	0	0	0	2	0	2		0	0	0	0
2	P1	13	M2´	2	2	1	2	0	0	16	1	1	0	2	0	4		0	0	0	0
2	P1	13	M3	2	1	1	2	0	1	60	2	1	0	2	1	6		0	0	0	0
2	P1	13	M4	1	2	1	2	0	0	25	1	2	1	0	0	4		0	0	0	1
2	P1	14	M0	1	1	1	1	0	0	2	0	0	0	0	0	0		0	0	0	0
2	P1	14	M2´	1	2	1	1	0	0	6	1	0	0	2	2	5		0	0	0	0
2	P1	14	M4	1	1	1	1	0	0	3	0	2	0	0	0	2		0	0	0	0
2	P1	15	M0	1	1	1	2	0	0	3	0	0	0	0	0	0		0	0	0	0
2	P1	15	M2´	1	2	1	2	0	1	73	2	2	2	2	0	8		1	0	0	1
2	P1	15	M3	1	2	1	2	0	0	13	1	2	1	2	0	6		0	0	0	1
2	P1	15	M3´	2	2	1	2	0	0	8	1	0	1	2	0	4		0	0	0	1
2	P1	15	M4	1	2	1	2	0	0	16	1	0	1	0	2	4		0	0	0	1
2	P1	16	M0	2	1	1	1	0	0	2	0	0	0	0	0	0		0	0	0	0
2	P1	16	M2´	2	1	1	1	0	0	3	1	0	0	2	0	3		0	0	0	0
2	P1	16	M3	2	1	1	1	0	0	17	1	0	0	2	0	3		0	0	0	0
2	P1	16	M4	2	1	1	1	0	1	96	2	2	2	2	2	10		1	0	0	1
2	P1	17	M0	1	1	1	1	0	0	3	0	0	0	0	0	0		0	0	0	0
2	P1	17	M2´	2	1	1	1	0	0	3	1	2	1	0	0	4		1	0	0	0
2	P1	17	M3	1	2	1	1	0	0	12	1	0	0	2	0	3		0	0	0	0
2	P1	17	M4	2	1	1	1	0	0	70	2	2	1	2	2	9		0	0	0	1
2	P1	18	M0	2	1	1	2	0	0	2	0	0	0	0	0	0		0	0	0	0
2	P1	18	M2´	1	2	1	2	0	1	52	2	2	1	2	0	7		1	0	0	0
2	P1	18	M3	2	2	1	2	0	0	5	1	1	1	2	0	5		1	0	0	0
2	P1	18	M4	2	1	1	2	0	0	14	1	2	0	2	0	5		0	0	0	0
2	P1	19	M0	1	1	1	1	0	0	2	0	0	0	0	0	0		0	0	0	0
2	P1	19	M2´	1	2	1	1	0	0	6	1	0	0	2	2	5		0	0	0	0
2	P1	19	M4	1	2	1	1	0	0	5	1	1	0	2	0	4		0	0	0	0
2	P1	20	M0	2	1	1	2	1	0	2	0	0	0	0	0	0		0	0	0	0
2	P1	20	M2´	2	2	1	2	1	0	13	1	0	0	0	2	3		0	0	0	0
2	P1	20	M4	1	2	1	2	1	0	12	1	0	1	2	0	4		1	0	0	0
2	P1	21	M0	1	1	1	2	0	0	2	0	0	0	0	2	2		0	0	0	0
2	P1	21	M2´	2	1	1	2	0	1	86	2	2	1	2	2	9		1	0	0	0
2	P1	21	M3	2	3	1	2	0	1	39	1	2	0	2	1	6		0	0	0	0
2	P1	21	M4	2	3	1	2	0	0	6	1	0	0	2	0	3		0	0	0	0
2	P1	22	M0	2	1	1	1	1	0	3	0	0	0	0	2	2		0	0	0	0
2	P1	22	M2´	1	2	1	1	1	1	65	2	2	1	2	1	8		1	0	0	0
2	P1	22	M4	1	2	1	1	1	0	61	2	2	1	2	2	9		1	0	0	0
2	P1	23	M0	1	1	1	1	0	0	2	0	0	0	0	2	2		0	0	0	0
2	P1	23	M2´	2	2	1	1	0	0	5	1	0	0	2	0	3		0	0	0	0
2	P1	23	M4	1	2	1	1	0	0	6	0	0	1	2	0	3		0	0	0	1
2	P2	1	M0	1	2	0	1	0	0	2	0	0	0	0	0	0		0	0	0	0
2	P2	1	M2´	1	1	0	1	0	0	18	1	1	1	2	0	5		1	0	0	0
2	P2	1	M3	1	1	0	1	0	0	13	1	0	1	2	0	4		1	0	0	0
2	P2	1	M4	2	2	0	1	0	0	6	1	0	0	2	0	3		0	0	0	0
2	P2	2	M0	2	1	0	1	0	0	2	0	0	0	0	0	0		0	0	0	0
2	P2	2	M2´	2	2	0	1	0	0	85	2	2	1	2	2	9		1	0	0	0
2	P2	2	M3	1	2	0	1	0	0	4	1	0	1	2	0	4		1	0	0	0
2	P2	2	M3´	1	1	0	1	0	0	13	1	2	0	2	0	5		0	0	0	0
2	P2	2	M3´´	2	2	0	1	0	0	8	1	0	0	0	2	3		0	0	0	0
2	P2	2	M4	1	1	0	1	0	0	7	1	0	0	2	0	3		0	0	0	0
2	P2	3	M0	2	2	0	2	0	0	2	0	0	0	2	0	2		0	0	0	0
2	P2	3	M2´	1	1	0	2	0	0	8	1	0	2	2	0	5		1	0	0	1
2	P2	3	M3	2	2	0	2	0	0	11	1	0	1	2	0	4		1	0	0	0
2	P2	3	M4	1	2	0	2	0	0	84	1	2	0	0	1	4		0	0	0	0
2	P2	4	M0	1	1	0	2	0	0	0	0	0	0	0	0	0		0	0	0	0
2	P2	4	M2´	1	1	0	2	0	0	25	1	1	1	2	0	5		1	0	0	0
2	P2	4	M3	2	1	0	2	0	0	6	1	0	0	2	0	3		0	0	0	0
2	P2	4	M3´	2	2	0	2	0	0	16	1	0	1	2	0	4		1	0	0	0
2	P2	4	M4	2	2	0	2	0	0	12	1	0	0	2	2	5		0	0	0	0
2	P2	5	M0	2	1	1	3	0	0	2	0	0	0	0	0	0		0	0	0	0
2	P2	5	M2´	2	2	1	3	0	0	4	1	1	0	2	0	4		0	0	0	0
2	P2	5	M3	2	2	1	3	0	0	14	1	0	0	2	0	3		0	0	0	0
2	P2	5	M4	1	1	1	3	0	0	8	1	0	0	2	0	3		0	0	0	0
2	P2	6	M0	2	1	1	3	0	0	3	0	0	0	0	2	2		0	0	0	0
2	P2	6	M2´	2	1	1	3	0	0	11	1	0	0	2	0	3		0	0	0	0
2	P2	6	M3	1	1	1	3	0	0	9	1	0	0	2	0	3		0	0	0	0
2	P2	6	M3´	1	1	1	3	0	0	3	1	0	0	2	0	3		0	0	0	0
2	P2	6	M4	2	1	1	3	0	0	7	1	0	0	2	0	3		0	0	0	0
2	P2	7	M0	2	1	1	3	1	0	2	0	0	0	0	0	0		0	0	0	0
2	P2	7	M2´	1	1	1	3	1	1	2	2	1	0	2	2	7		0	0	0	0
2	P2	7	M3	1	1	1	3	1	0	8	1	0	0	2	0	3		0	0	0	0
2	P2	7	M4	2	2	1	3	1	0	9	1	2	0	0	0	3		0	0	0	0
2	P2	8	M0	2	1	0	2	1	0	3	0	0	0	0	2	2		0	0	0	0
2	P2	8	M2´	1	1	0	2	1	0	13	1	0	0	2	0	3		0	0	0	0
2	P2	8	M3	1	1	0	2	1	0	9	1	0	0	0	0	1		0	0	0	0
2	P2	8	M4	2	2	0	2	1	0	19	1	0	0	2	0	3		0	0	0	0
2	P2	9	M0	1	1	1	3	0	0	2	0	0	0	0	0	0		0	0	0	0
2	P2	9	M2´	2	2	1	3	0	0	15	1	2	1	2	0	6		1	0	0	0
2	P2	9	M3	2	1	1	3	0	0	14	1	2	0	2	0	5		0	0	0	0
2	P2	9	M3´	2	1	1	3	0	0	14	1	2	0	0	1	4		0	0	0	0
2	P2	9	M4	1	1	1	3	0	1	64	1	1	2	2	2	8		1	0	0	1
2	P2	10	M0	2	1	1	2	0	0	0	0	0	0	0	0	0		0	0	0	0
2	P2	10	M2´	1	1	1	2	0	0	4	1	0	0	2	0	3		0	0	0	0
2	P2	10	M3	1	1	1	2	0	0	18	1	0	1	2	0	4		0	0	0	1
2	P2	10	M3´	2	2	1	2	0	0	11	1	0	0	2	1	4		0	0	0	0
2	P2	10	M4	2	1	1	2	0	1	83	2	2	0	2	2	8		0	0	0	0
2	P2	11	M0	1	1	1	2	0	0	2	0	0	0	0	0	0		0	0	0	0
2	P2	11	M2´	1	1	1	2	0	0	3	1	0	0	2	0	3		0	0	0	0
2	P2	11	M3	1	1	1	2	0	0	4	1	0	0	2	0	3		0	0	0	0
2	P2	11	M3´	2	2	1	2	0	0	9	1	0	0	2	0	3		0	0	0	0
2	P2	11	M4	1	2	1	2	0	0	25	1	0	1	2	0	4		0	0	0	1
2	P2	12	M0	2	1	1	3	0	0	2	0	0	0	0	0	0		0	0	0	0
2	P2	12	M2´	1	2	1	3	0	0	16	1	0	1	2	0	4		1	0	0	0
2	P2	12	M4	2	2	1	3	0	0	10	1	2	0	2	1	6		0	0	0	0
2	P2	13	M0	2	1	1	2	0	0	16	0	0	0	0	0	0		0	0	0	0
2	P2	13	M2´	2	1	1	2	0	0	11	1	0	1	2	0	4		1	0	0	0
2	P2	13	M3	2	2	1	2	0	0	18	1	1	0	2	0	4		0	0	0	0
2	P2	13	M4	2	1	1	2	0	0	11	0	0	1	0	0	1		0	0	0	1
2	P2	14	M0	1	1	1	1	0	0	2	0	0	0	0	0	0		0	0	0	0
2	P2	14	M2´	1	1	1	1	0	0	11	1	0	0	2	2	5		0	0	0	0
2	P2	14	M4	2	2	1	1	0	0	9	1	0	0	2	0	3		0	0	0	0
2	P2	15	M0	2	1	1	2	0	0	5	0	0	0	0	0	0		0	0	0	0
2	P2	15	M2´	2	2	1	2	0	0	56	1	2	2	2	0	7		1	0	0	1
2	P2	15	M3	1	1	1	2	0	0	8	1	2	0	2	0	5		0	0	0	0
2	P2	15	M3´	1	1	1	2	0	0	15	1	0	1	2	1	5		0	0	0	1
2	P2	15	M4	1	2	1	2	0	0	14	1	0	1	2	0	4		0	0	0	1
2	P2	16	M0	2	1	1	1	0	0	2	0	0	0	0	0	0		0	0	0	0
2	P2	16	M2´	1	1	1	1	0	0	6	1	0	0	2	0	3		0	0	0	0
2	P2	16	M3	1	1	1	1	0	0	7	1	0	0	2	0	3		0	0	0	0
2	P2	16	M4	1	1	1	1	0	1	86	2	2	1	2	2	9		1	0	0	0
2	P2	17	M0	2	1	1	1	0	0	3	0	0	0	0	0	0		0	0	0	0
2	P2	17	M2´	2	1	1	1	0	0	14	1	0	0	2	0	3		0	0	0	0
2	P2	17	M3	1	1	1	1	0	0	12	1	0	1	2	0	4		1	0	0	0
2	P2	17	M4	2	1	1	1	0	1	80	1	2	1	2	2	8		1	0	0	0
2	P2	18	M0	1	1	1	2	0	0	4	0	0	0	0	0	0		0	0	0	0
2	P2	18	M2´	2	2	1	2	0	0	17	1	2	0	2	0	5		0	0	0	0
2	P2	18	M3	1	2	1	2	0	0	8	1	0	0	2	0	3		0	0	0	0
2	P2	18	M4	2	1	1	2	0	0	17	1	2	1	2	0	6		0	0	0	1
2	P2	19	M0	1	1	1	1	0	0	3	0	0	0	0	0	0		0	0	0	0
2	P2	19	M2´	1	2	1	1	0	0	20	1	0	0	2	2	5		0	0	0	0
2	P2	19	M4	2	1	1	1	0	0	25	1	1	1	2	0	5		0	0	0	1
2	P2	20	M0	2	1	1	2	1	0	3	0	0	0	0	0	0		0	0	0	0
2	P2	20	M2´	2	1	1	2	1	0	12	0	0	0	2	2	4		0	0	0	0
2	P2	20	M4	1	2	1	2	1	0	21	1	0	1	2	0	4		1	0	0	0
2	P2	21	M0	1	1	1	2	0	0	3	0	0	0	0	0	0		0	0	0	0
2	P2	21	M2´	2	1	1	2	0	1	88	2	2	1	2	2	9		1	0	0	0
2	P2	21	M3	2	1	1	2	0	0	25	1	0	0	2	0	3		0	0	0	0
2	P2	21	M4	1	1	1	2	0	0	9	1	0	0	2	0	3		0	0	0	0
2	P2	22	M0	1	1	1	1	1	0	4	0	0	0	0	2	2		0	0	0	0
2	P2	22	M2´	2	2	1	1	1	0	51	1	1	1	2	1	6		1	0	0	0
2	P2	22	M4	1	2	1	1	1	0	14	1	2	0	2	2	7		0	0	0	0
2	P2	23	M0	1	1	1	1	0	0	2	0	0	0	0	2	2		0	0	0	0
2	P2	23	M2´	2	1	1	1	0	0	11	1	0	0	2	0	3		0	0	0	0
2	P2	23	M4	1	1	1	1	0	0	10	1	0	0	2	0	3		0	0	0	0
3	P1	1	M0	2	1	0	1	0	0	5	0	0	0	0	0	0		0	0	0	0
3	P1	1	M2´	1	1	0	1	0	0	21	0	0	1	2	0	3		1	0	0	0
3	P1	1	M3	1	1	0	1	0	0	40	1	0	1	0	0	2		1	0	0	0
3	P1	1	M4	2	1	0	1	0	0	6	0	0	0	0	0	0		0	0	0	0
3	P1	2	M0	2	1	0	1	0	0	3	0	0	0	0	0	0		0	0	0	0
3	P1	2	M2´	2	1	0	1	0	1	73	2	2	2	2	2	10		1	0	0	1
3	P1	2	M3	2	1	0	1	0	1	41	2	0	0	2	2	6		0	0	0	0
3	P1	2	M3´	2	1	0	1	0	0	12	0	0	0	0	0	0		0	0	0	0
3	P1	2	M3´´	1	1	0	1	0	1	22	1	2	1	2	2	8		0	0	0	1
3	P1	2	M4	2	2	0	1	0	0	22	0	2	0	0	0	2		0	0	0	0
3	P1	3	M0	1	1	0	2	0	0	20	0	0	0	0	1	1		0	0	0	0
3	P1	3	M2´	2	1	0	2	0	1	35	0	0	2	2	0	4		1	0	0	1
3	P1	3	M3	0	1	0	2	0	1	32	1	0	1	2	1	5		1	0	0	0
3	P1	3	M4	2	1	0	2	0	0	10	0	1	0	0	0	1		0	0	0	0
3	P1	4	M0	2	1	0	2	0	0	4	0	0	0	0	0	0		0	0	0	0
3	P1	4	M2´	2	2	0	2	0	1	33	0	0	1	2	2	5		1	0	0	0
3	P1	4	M3	1	2	0	2	0	1	35	1	2	1	2	0	6		1	0	0	0
3	P1	4	M3´	1	1	0	2	0	0	18	0	0	0	2	0	2		0	0	0	0
3	P1	4	M4	1	1	0	2	0	1	40	1	2	1	0	2	6		0	1	0	0
3	P1	5	M0	2	2	1	3	0	0	3	0	0	0	0	0	0		0	0	0	0
3	P1	5	M2´	1	1	1	3	0	1	32	1	1	1	2	0	5		1	0	0	0
3	P1	5	M3	1	1	1	3	0	0	21	0	0	0	0	0	0		0	0	0	0
3	P1	5	M4	2	1	1	3	0	0	8	0	0	0	2	0	2		0	0	0	0
3	P1	6	M0	1	1	1	3	0	0	10	0	0	0	0	2	2		0	0	0	0
3	P1	6	M2´	2	1	1	3	0	0	16	0	0	0	2	0	2		0	0	0	0
3	P1	6	M3	1	1	1	3	0	0	23	1	1	1	2	1	6		1	0	0	0
3	P1	6	M3´	1	1	1	3	0	0	8	0	0	0	0	0	0		0	0	0	0
3	P1	6	M4	2	1	1	3	0	0	9	0	0	0	0	0	0		0	0	0	0
3	P1	7	M0	2	1	1	3	1	0	3	0	0	0	0	0	0		0	0	0	0
3	P1	7	M2´	2	1	1	3	1	1	68	2	2	0	2	2	8		0	0	0	0
3	P1	7	M3	1	1	1	3	1	0	16	0	1	0	2	0	3		0	0	0	0
3	P1	7	M4	1	1	1	3	1	0	16	0	0	0	0	0	0		0	0	0	0
3	P1	8	M0	2	1	0	2	1	0	12	0	0	0	0	2	2		0	0	0	0
3	P1	8	M2´	1	2	0	2	1	0	20	0	0	0	2	1	3		0	0	0	0
3	P1	8	M3	2	1	0	2	1	1	31	1	1	0	0	0	2		0	0	0	0
3	P1	8	M4	1	1	0	2	1	1	43	1	1	0	2	0	4		0	0	0	0
3	P1	9	M0	2	1	1	3	0	0	4	0	0	0	0	1	1		0	0	0	0
3	P1	9	M2´	2	1	1	3	0	0	11	0	2	0	0	0	2		0	0	0	0
3	P1	9	M3	1	1	1	3	0	0	18	1	1	1	0	0	3		0	0	0	1
3	P1	9	M3´	2	1	1	3	0	0	11	1	0	0	0	1	2		0	0	0	0
3	P1	9	M4	1	1	1	3	0	1	64	1	1	2	2	2	8		1	0	0	1
3	P1	10	M0	2	1	1	2	0	0	3	0	0	0	0	0	0		0	0	0	0
3	P1	10	M2´	2	1	1	2	0	0	18	1	0	1	2	0	4		0	0	0	1
3	P1	10	M3	2	1	1	2	0	0	28	2	0	1	2	0	5		0	0	0	1
3	P1	10	M3´	1	1	1	2	0	1	44	2	1	1	2	1	7		0	0	1	0
3	P1	10	M4	1	1	1	2	0	1	56	1	2	0	2	1	6		0	0	0	0
3	P1	11	M0	1	1	1	2	0	0	4	0	0	0	0	0	0		0	0	0	0
3	P1	11	M2´	2	1	1	2	0	0	12	0	0	0	2	0	2		0	0	0	0
3	P1	11	M3	1	1	1	2	0	0	19	0	1	1	0	0	2		1	0	0	0
3	P1	11	M3´	1	1	1	2	0	0	8	0	0	1	0	0	1		1	0	0	0
3	P1	11	M4	1	1	1	2	0	1	55	1	0	2	2	2	7		1	0	0	1
3	P1	12	M0	1	1	1	3	0	0	4	0	0	0	0	0	0		0	0	0	0
3	P1	12	M2´	1	1	1	3	0	0	20	0	1	0	2	0	3		0	0	0	0
3	P1	12	M4	1	1	1	3	0	1	54	1	2	2	2	0	7		1	0	0	1
3	P1	13	M0	1	1	1	2	0	0	3	0	0	0	0	0	0		0	0	0	0
3	P1	13	M2´	2	1	1	2	0	1	56	2	2	0	2	0	6		0	0	0	0
3	P1	13	M3	2	2	1	2	0	1	38	1	2	0	0	0	3		0	0	0	0
3	P1	13	M4	1	1	1	2	0	1	42	0	2	1	1	0	4		0	0	0	1
3	P1	14	M0	1	1	1	1	0	0	5	0	0	1	0	0	1		0	0	1	0
3	P1	14	M2´	1	1	1	1	0	1	38	0	0	0	2	2	4		0	0	0	0
3	P1	14	M4	1	1	1	1	0	0	18	0	2	1	0	0	3		0	0	0	1
3	P1	15	M0	1	1	1	2	0	0	17	0	0	1	0	0	1		0	0	0	1
3	P1	15	M2´	1	1	1	2	0	1	48	1	2	1	2	1	7		0	0	0	1
3	P1	15	M3	1	1	1	2	0	0	18	0	2	0	0	0	2		0	0	0	0
3	P1	15	M3´	2	1	1	2	0	1	30	0	2	0	2	0	4		0	0	0	0
3	P1	15	M4	1	1	1	2	0	0	27	0	0	1	0	1	2		0	0	0	1
3	P1	16	M0	2	1	1	1	0	0	3	0	0	0	0	0	0		0	0	0	0
3	P1	16	M2´	2	1	1	1	0	0	17	0	0	0	2	0	2		0	0	0	0
3	P1	16	M3	2	1	1	1	0	0	12	0	0	0	2	0	2		0	0	0	0
3	P1	16	M4	2	1	1	1	0	1	36	1	2	1	2	0	6		0	0	0	1
3	P1	17	M0	1	1	1	1	0	0	9	0	0	0	0	1	1		0	0	0	0
3	P1	17	M2´	2	1	1	1	0	1	39	1	1	0	2	0	4		0	0	0	0
3	P1	17	M3	1	1	1	1	0	0	14	1	0	1	2	0	4		0	0	0	1
3	P1	17	M4	2	2	1	1	0	1	34	1	2	2	2	0	7		1	0	0	1
3	P1	18	M0	2	1	1	2	0	0	7	0	0	0	0	1	1		0	0	0	0
3	P1	18	M2´	1	1	1	2	0	1	54	1	2	0	2	0	5		0	0	0	0
3	P1	18	M3	2	1	1	2	0	0	11	0	1	0	2	0	3		0	0	0	0
3	P1	18	M4	2	1	1	2	0	0	16	0	2	0	0	0	2		0	0	0	0
3	P1	19	M0	1	1	1	1	0	0	4	0	0	0	0	0	0		0	0	0	0
3	P1	19	M2´	1	1	1	1	0	1	37	1	0	0	2	2	5		0	0	0	0
3	P1	19	M4	1	1	1	1	0	1	50	1	2	1	2	0	6		0	0	0	1
3	P1	20	M0	2	1	1	2	1	0	4	0	0	0	0	1	1		0	0	0	0
3	P1	20	M2´	2	1	1	2	1	0	20	0	0	0	2	2	4		0	0	0	0
3	P1	20	M4	1	1	1	2	1	1	35	0	0	2	2	0	4		1	0	0	1
3	P1	21	M0	1	1	1	2	0	0	6	0	0	0	0	2	2		0	0	0	0
3	P1	21	M2´	2	1	1	2	0	1	69	2	2	1	2	2	9		1	0	0	0
3	P1	21	M3	2	1	1	2	0	1	50	1	2	0	2	0	5		0	0	0	0
3	P1	21	M4	2	1	1	2	0	1	62	2	1	2	2	1	8		1	0	0	1
3	P1	22	M0	2	1	1	1	1	0	7	0	0	0	0	2	2		0	0	0	0
3	P1	22	M2´	1	1	1	1	1	1	72	1	2	2	2	2	9		1	1	1	0
3	P1	22	M4	1	1	1	1	1	1	47	1	2	1	2	2	8		1	0	0	0
3	P1	23	M0	1	1	1	1	0	0	2	0	0	0	0	2	2		0	0	0	0
3	P1	23	M2´	2	1	1	1	0	0	7	0	0	0	0	0	0		0	0	0	0
3	P1	23	M4	1	1	1	1	0	0	19	0	1	1	0	0	2		0	0	0	1
3	P2	1	M0	1	1	0	1	0	0	10	0	0	0	0	0	0		0	0	0	0
3	P2	1	M2´	1	1	0	1	0	1	39	1	0	1	2	0	4		1	0	0	0
3	P2	1	M3	1	1	0	1	0	0	35	1	0	1	2	0	4		1	0	0	0
3	P2	1	M4	2	1	0	1	0	0	16	0	0	0	0	2	2		0	0	0	0
3	P2	2	M0	2	1	0	1	0	0	5	0	0	0	0	0	0		0	0	0	0
3	P2	2	M2´	2	1	0	1	0	1	68	2	2	0	2	2	8		0	0	0	0
3	P2	2	M3	1	1	0	1	0	1	55	1	2	0	2	0	5		0	0	0	0
3	P2	2	M3´	1	1	0	1	0	1	44	0	2	0	0	0	2		0	0	0	0
3	P2	2	M3´´	2	1	0	1	0	0	19	0	2	0	0	2	4		0	0	0	0
3	P2	2	M4	1	1	0	1	0	1	37	1	1	0	2	2	6		0	0	0	0
3	P2	3	M0	2	1	0	2	0	0	4	0	0	0	0	0	0		0	0	0	0
3	P2	3	M2´	1	1	0	2	0	0	43	0	0	2	2	0	4		1	0	0	1
3	P2	3	M3	2	1	0	2	0	1	41	1	0	0	2	0	3		0	0	0	0
3	P2	3	M4	1	1	0	2	0	1	42	1	2	0	0	2	5		0	0	0	0
3	P2	4	M0	1	1	0	2	0	0	7	0	0	0	0	0	0		0	0	0	0
3	P2	4	M2´	1	2	0	2	0	1	15	0	1	1	2	0	4		1	0	0	0
3	P2	4	M3	2	1	0	2	0	1	5	1	1	1	2	0	5		1	0	0	0
3	P2	4	M3´	2	1	0	2	0	0	10	0	0	0	0	0	0		0	0	0	0
3	P2	4	M4	2	1	0	2	0	1	34	0	2	0	0	0	2		0	0	0	0
3	P2	5	M0	2	1	1	3	0	0	9	0	0	0	0	0	0		0	0	0	0
3	P2	5	M2´	2	1	1	3	0	1	54	1	2	1	2	0	6		1	0	0	0
3	P2	5	M3	2	1	1	3	0	1	48	1	0	0	2	0	3		0	0	0	0
3	P2	5	M4	1	1	1	3	0	0	18	0	0	0	2	0	2		0	0	0	0
3	P2	6	M0	2	1	1	3	0	0	4	0	0	0	0	2	2		0	0	0	0
3	P2	6	M2´	2	1	1	3	0	0	17	0	0	0	2	0	2		0	0	0	0
3	P2	6	M3	1	1	1	3	0	0	17	0	0	0	2	0	2		0	0	0	0
3	P2	6	M3´	1	1	1	3	0	0	14	0	0	0	2	0	2		0	0	0	0
3	P2	6	M4	2	1	1	3	0	0	11	0	0	0	0	0	0		0	0	0	0
3	P2	7	M0	2	1	1	3	1	0	38	0	0	0	0	0	0		0	0	0	0
3	P2	7	M2´	1	1	1	3	1	1	51	1	2	0	2	2	7		0	0	0	0
3	P2	7	M3	1	1	1	3	1	0	26	0	2	0	0	0	2		0	0	0	0
3	P2	7	M4	2	1	1	3	1	0	14	0	0	0	2	0	2		0	0	0	0
3	P2	8	M0	2	1	0	2	1	0	7	0	2	0	0	2	4		0	0	0	0
3	P2	8	M2´	1	2	0	2	1	1	55	0	2	0	2	0	4		0	0	0	0
3	P2	8	M3	1	1	0	2	1	1	35	0	1	0	2	0	3		0	0	0	0
3	P2	8	M4	2	1	0	2	1	1	58	1	1	0	2	0	4		0	0	0	0
3	P2	9	M0	1	1	1	3	0	0	3	0	0	0	0	0	0		0	0	0	0
3	P2	9	M2´	2	2	1	3	0	0	26	1	2	0	0	0	3		0	0	0	0
3	P2	9	M3	2	1	1	3	0	0	23	1	1	0	2	0	4		0	0	0	0
3	P2	9	M3´	2	1	1	3	0	0	11	0	2	0	0	0	2		0	0	0	0
3	P2	9	M4	1	1	1	3	0	1	42	1	2	1	2	2	8		0	0	0	1
3	P2	10	M0	2	1	1	2	0	0	9	0	0	0	0	0	0		0	0	0	0
3	P2	10	M2´	1	1	1	2	0	0	21	1	0	0	2	0	3		0	0	0	0
3	P2	10	M3	1	1	1	2	0	0	12	1	0	0	2	0	3		0	0	0	0
3	P2	10	M3´	2	1	1	2	0	1	45	1	1	1	2	2	7		0	0	1	0
3	P2	10	M4	2	1	1	2	0	1	52	1	2	0	2	2	7		0	0	0	0
3	P2	11	M0	1	1	1	2	0	1	16	0	0	0	0	0	0		0	0	0	0
3	P2	11	M2´	1	1	1	2	0	0	23	0	0	0	0	2	2		0	0	0	0
3	P2	11	M3	1	1	1	2	0	0	17	1	2	0	0	0	3		0	0	0	0
3	P2	11	M3´	2	1	1	2	0	0	14	0	2	0	0	0	2		0	0	0	0
3	P2	11	M4	1	1	1	2	0	1	68	2	2	2	2	2	10		1	0	0	1
3	P2	12	M0	2	1	1	3	0	0	37	0	0	0	0	0	0		0	0	0	0
3	P2	12	M2´	1	1	1	3	0	1	34	0	0	0	2	0	2		0	0	0	0
3	P2	12	M4	2	2	1	3	0	1	59	1	2	0	2	1	6		0	0	0	0
3	P2	13	M0	2	1	1	2	0	0	5	0	0	0	0	0	0		0	0	0	0
3	P2	13	M2´	2	1	1	2	0	1	56	2	2	0	2	1	7		0	0	0	0
3	P2	13	M3	2	1	1	2	0	1	65	2	1	0	1	0	4		0	0	0	0
3	P2	13	M4	2	1	1	2	0	1	43	0	0	2	1	0	3		1	0	0	1
3	P2	14	M0	1	1	1	1	0	0	9	0	0	0	0	0	0		0	0	0	0
3	P2	14	M2´	1	1	1	1	0	1	46	1	0	1	2	2	6		0	0	1	0
3	P2	14	M4	2	1	1	1	0	1	43	1	2	1	0	0	4		0	0	0	1
3	P2	15	M0	2	1	1	2	0	0	17	0	0	1	0	0	1		0	0	0	1
3	P2	15	M2´	2	1	1	2	0	1	54	1	2	1	2	0	6		0	0	0	1
3	P2	15	M3	1	1	1	2	0	1	42	1	2	0	0	0	3		0	0	0	0
3	P2	15	M3´	1	2	1	2	0	1	47	0	2	1	0	2	5		0	0	0	1
3	P2	15	M4	1	2	1	2	0	0	23	1	0	0	0	0	1		0	0	0	0
3	P2	16	M0	2	1	1	1	0	0	7	0	0	0	0	0	0		0	0	0	0
3	P2	16	M2´	1	1	1	1	0	0	24	0	0	0	0	2	2		0	0	0	0
3	P2	16	M3	1	2	1	1	0	0	21	0	0	0	2	0	2		0	0	0	0
3	P2	16	M4	1	1	1	1	0	1	69	2	2	1	2	2	9		1	0	0	0
3	P2	17	M0	2	1	1	1	0	0	15	0	0	0	0	0	0		0	0	0	0
3	P2	17	M2´	2	1	1	1	0	1	33	1	0	0	2	0	3		0	0	0	0
3	P2	17	M3	1	1	1	1	0	0	20	1	0	1	2	0	4		0	0	0	1
3	P2	17	M4	2	1	1	1	0	1	64	1	2	2	2	2	9		1	0	0	1
3	P2	18	M0	1	1	1	2	0	0	7	0	0	0	0	0	0		0	0	0	0
3	P2	18	M2´	2	1	1	2	0	1	43	1	2	0	2	0	5		0	0	0	0
3	P2	18	M3	1	1	1	2	0	0	15	0	1	0	2	0	3		0	0	0	0
3	P2	18	M4	2	1	1	2	0	1	38	1	2	1	0	0	4		0	0	0	1
3	P2	19	M0	1	1	1	1	0	0	5	0	0	0	0	2	2		0	0	0	0
3	P2	19	M2´	1	2	1	1	0	1	49	1	0	0	2	2	5		0	0	0	0
3	P2	19	M4	2	1	1	1	0	1	39	0	1	2	2	0	5		1	0	0	1
3	P2	20	M0	2	1	1	2	1	0	13	1	2	0	0	0	3		0	0	0	0
3	P2	20	M2´	2	1	1	2	1	1	43	0	0	1	2	2	5		0	0	0	1
3	P2	20	M4	1	1	1	2	1	1	39	0	1	1	2	0	4		1	0	0	0
3	P2	21	M0	1	1	1	2	0	0	12	0	0	0	0	2	2		0	0	0	0
3	P2	21	M2´	2	1	1	2	0	1	65	2	2	1	2	2	9		0	0	1	0
3	P2	21	M3	2	1	1	2	0	1	38	0	2	0	2	0	4		0	0	0	0
3	P2	21	M4	1	2	1	2	0	1	37	0	0	0	2	0	2		0	0	0	0
3	P2	22	M0	1	1	1	1	1	0	4	0	0	0	0	2	2		0	0	0	0
3	P2	22	M2´	2	1	1	1	1	1	58	1	2	2	2	2	9		1	1	0	0
3	P2	22	M4	1	1	1	1	1	1	66	2	2	1	2	2	9		1	0	0	0
3	P2	23	M0	1	1	1	1	0	0	7	0	0	0	0	2	2		0	0	0	0
3	P2	23	M2´	2	1	1	1	0	0	11	0	0	0	0	0	0		0	0	0	0
3	P2	23	M4	1	1	1	1	0	0	9	0	0	1	0	0	1		0	0	0	1
4	P1	1	M0	2	1	0	1	0	0	0	0	0	0	0	0	0		0	0	0	0
4	P1	1	M2´	1	2	0	1	0	0	35	1	1	2	2	0	6		1	1	0	0
4	P1	1	M3	1	2	0	1	0	0	8	1	0	0	2	0	3		0	0	0	0
4	P1	1	M4	2	3	0	1	0	0	12	1	0	0	2	0	3		0	0	0	0
4	P1	2	M0	2	1	0	1	0	0	0	0	0	0	0	0	0		0	0	0	0
4	P1	2	M2´	2	4	0	1	0	1	88	2	1	0	2	2	7		0	0	0	0
4	P1	2	M3	2	2	0	1	0	0	7	1	0	0	2	0	3		0	0	0	0
4	P1	2	M3´	2	3	0	1	0	0	12	0	1	0	0	0	1		0	0	0	0
4	P1	2	M3´´	1	2	0	1	0	0	21	0	2	1	1	2	6		0	0	0	1
4	P1	2	M4	2	3	0	1	0	0	4	0	0	0	0	0	0		0	0	0	0
4	P1	3	M0	1	1	0	2	0	0	0	0	0	0	0	0	0		0	0	0	0
4	P1	3	M2´	2	2	0	2	0	1	24	1	0	1	2	0	4		0	0	1	0
4	P1	3	M3	1	2	0	2	0	1	31	1	0	1	2	0	4		0	0	0	1
4	P1	3	M4	2	1	0	2	0	0	12	1	2	0	2	0	5		0	0	0	0
4	P1	4	M0	2	1	0	2	0	0	0	0	0	0	0	0	0		0	0	0	0
4	P1	4	M2´	2	2	0	2	0	0	7	0	0	0	0	0	0		0	0	0	0
4	P1	4	M3	1	2	0	2	0	1	32	0	0	1	0	2	3		0	0	0	1
4	P1	4	M3´	1	3	0	2	0	0	4	0	0	1	0	0	1		0	1	0	0
4	P1	4	M4	1	2	0	2	0	0	6	1	0	0	0	0	1		0	0	0	0
4	P1	5	M0	2	3	1	3	0	0	0	0	0	0	0	0	0		0	0	0	0
4	P1	5	M2´	1	2	1	3	0	1	28	1	1	1	2	0	5		0	1	0	0
4	P1	5	M3	1	3	1	3	0	1	46	1	1	0	2	0	4		0	0	0	0
4	P1	5	M4	2	4	1	3	0	0	2	1	0	0	0	0	1		0	0	0	0
4	P1	6	M0	1	1	1	3	0	0	0	0	0	0	0	0	0		0	0	0	0
4	P1	6	M2´	2	2	1	3	0	0	7	1	0	0	2	0	3		0	0	0	0
4	P1	6	M3	1	2	1	3	0	0	6	0	0	0	0	0	0		0	0	0	0
4	P1	6	M3´	1	1	1	3	0	0	0	0	0	0	0	0	0		0	0	0	0
4	P1	6	M4	2	4	1	3	0	0	0	0	0	0	0	0	0		0	0	0	0
4	P1	7	M0	2	2	1	3	1	0	0	0	0	0	0	0	0		0	0	0	0
4	P1	7	M2´	2	6	1	3	1	1	55	1	2	1	2	1	7		0	1	0	0
4	P1	7	M3	1	3	1	3	1	0	0	0	0	0	0	0	0		0	0	0	0
4	P1	7	M4	1	2	1	3	1	0	9	1	1	1	0	0	3		0	0	0	1
4	P1	8	M0	2	1	0	2	1	0	0	0	0	0	0	0	0		0	0	0	0
4	P1	8	M2´	1	2	0	2	1	0	14	0	0	0	0	0	0		0	0	0	0
4	P1	8	M3	2	2	0	2	1	0	11	0	0	0	0	0	0		0	0	0	0
4	P1	8	M4	1	4	0	2	1	1	43	2	0	1	2	0	5		0	1	0	0
4	P1	9	M0	2	1	1	3	0	0	0	0	0	0	0	0	0		0	0	0	0
4	P1	9	M2´	2	1	1	3	0	0	0	1	2	0	0	0	3		0	0	0	0
4	P1	9	M3	1	2	1	3	0	0	0	0	0	0	0	0	0		0	0	0	0
4	P1	9	M3´	2	2	1	3	0	0	3	0	0	1	0	0	1		0	0	0	1
4	P1	9	M4	1	3	1	3	0	1	27	1	1	1	2	1	6		0	0	0	1
4	P1	10	M0	2	2	1	2	0	0	0	0	0	0	0	0	0		0	0	0	0
4	P1	10	M2´	2	4	1	2	0	0	0	0	2	0	2	0	4		0	0	0	0
4	P1	10	M3	2	2	1	2	0	0	0	1	0	0	2	0	3		0	0	0	0
4	P1	10	M3´	1	3	1	2	0	0	3	0	0	0	2	0	2		0	0	0	0
4	P1	10	M4	1	2	1	2	0	1	54	2	2	0	2	1	7		0	0	0	0
4	P1	11	M0	1	1	1	2	0	0	0	0	0	0	0	0	0		0	0	0	0
4	P1	11	M2´	2	2	1	2	0	0	6	0	0	0	2	0	2		0	0	0	0
4	P1	11	M3	1	3	1	2	0	0	11	0	1	1	0	0	2		0	1	0	0
4	P1	11	M3´	1	3	1	2	0	0	7	0	0	0	0	0	0		0	0	0	0
4	P1	11	M4	1	3	1	2	0	0	11	2	1	1	0	1	5		0	0	0	1
4	P1	12	M0	1	1	1	3	0	0	0	0	0	0	0	0	0		0	0	0	0
4	P1	12	M2´	1	3	1	3	0	0	4	1	0	0	0	0	1		0	0	0	0
4	P1	12	M4	1	5	1	3	0	1	21	0	0	1	2	0	3		0	0	0	1
4	P1	13	M0	1	1	1	2	0	1	0	0	0	0	0	0	0		0	0	0	0
4	P1	13	M2´	2	2	1	2	0	1	17	1	0	0	2	0	3		0	0	0	0
4	P1	13	M3	2	3	1	2	0	0	9	1	1	1	0	0	3		0	0	0	1
4	P1	13	M4	1	3	1	2	0	0	14	0	0	1	2	0	3		0	1	0	0
4	P1	14	M0	1	1	1	1	0	0	0	0	0	0	0	0	0		0	0	0	0
4	P1	14	M2´	1	4	1	1	0	0	15	2	1	1	1	0	5		0	0	1	0
4	P1	14	M4	1	2	1	1	0	0	9	0	1	0	0	0	1		0	0	0	0
4	P1	15	M0	1	1	1	2	0	0	0	0	0	0	0	0	0		0	0	0	0
4	P1	15	M2´	1	1	1	2	0	1	24	2	2	0	2	0	6		0	0	0	0
4	P1	15	M3	1	2	1	2	0	1	23	1	2	0	2	0	5		0	0	0	0
4	P1	15	M3´	2	2	1	2	0	1	25	0	1	1	2	0	4		0	0	0	1
4	P1	15	M4	1	4	1	2	0	0	14	1	0	1	0	0	2		0	0	0	1
4	P1	16	M0	2	1	1	1	0	0	0	0	0	0	0	0	0		0	0	0	0
4	P1	16	M2´	2	2	1	1	0	0	0	1	2	0	2	0	5		0	0	0	0
4	P1	16	M3	2	2	1	1	0	0	0	1	0	0	2	0	3		0	0	0	0
4	P1	16	M4	2	2	1	1	0	1	89	2	2	2	1	2	9		1	1	0	0
4	P1	17	M0	1	1	1	1	0	0	0	0	0	0	0	0	0		0	0	0	0
4	P1	17	M2´	2	2	1	1	0	0	0	0	0	0	0	0	0		0	0	0	0
4	P1	17	M3	1	3	1	1	0	1	27	1	2	1	2	0	6		0	0	0	1
4	P1	17	M4	2	2	1	1	0	1	27	1	2	1	2	1	7		0	1	0	0
4	P1	18	M0	2	2	1	2	0	0	0	0	0	0	0	0	0		0	0	0	0
4	P1	18	M2´	1	2	1	2	0	0	14	0	2	0	0	0	2		0	0	0	0
4	P1	18	M3	2	3	1	2	0	0	7	1	1	0	2	0	4		0	0	0	0
4	P1	18	M4	2	2	1	2	0	0	7	1	1	0	0	0	2		0	0	0	0
4	P1	19	M0	1	1	1	1	0	0	0	0	0	0	0	0	0		0	0	0	0
4	P1	19	M2´	1	2	1	1	0	0	0	1	0	0	2	0	3		0	0	0	0
4	P1	19	M4	1	3	1	1	0	0	11	0	0	1	0	0	1		0	0	0	1
4	P1	20	M0	2	2	1	2	1	0	0	0	0	0	0	0	0		0	0	0	0
4	P1	20	M2´	2	3	1	2	1	0	0	0	0	0	2	0	2		0	0	0	0
4	P1	20	M4	1	3	1	2	1	0	5	0	0	1	0	0	1		0	0	0	1
4	P1	21	M0	1	1	1	2	0	0	0	0	0	0	0	0	0		0	0	0	0
4	P1	21	M2´	2	3	1	2	0	0	5	2	2	1	2	0	7		0	0	1	0
4	P1	21	M3	2	3	1	2	0	1	28	1	0	0	2	0	3		0	0	0	0
4	P1	21	M4	2	3	1	2	0	1	50	1	2	2	2	0	7		0	1	1	0
4	P1	22	M0	2	1	1	1	1	0	0	0	0	0	0	0	0		0	0	0	0
4	P1	22	M2´	1	3	1	1	1	1	20	1	1	0	2	0	4		0	0	0	0
4	P1	22	M4	1	3	1	1	1	0	11	0	0	1	0	2	3		0	1	0	0
4	P1	23	M0	1	1	1	1	0	0	0	0	0	0	0	0	0		0	0	0	0
4	P1	23	M2´	2	2	1	1	0	0	0	0	0	0	0	0	0		0	0	0	0
4	P1	23	M4	1	2	1	1	0	0	0	0	0	1	0	0	1		0	0	0	1
4	P2	1	M0	1	1	0	1	0	0	0	0	0	0	0	0	0		0	0	0	0
4	P2	1	M2´	1	1	0	1	0	1	63	1	1	2	2	0	6		1	1	0	0
4	P2	1	M3	1	3	0	1	0	1	62	1	0	0	2	0	3		0	0	0	0
4	P2	1	M4	2	2	0	1	0	1	17	1	1	0	2	0	4		0	0	0	0
4	P2	2	M0	2	1	0	1	0	0	0	0	0	0	0	0	0		0	0	0	0
4	P2	2	M2´	2	3	0	1	0	1	20	2	1	0	2	2	7		0	0	0	0
4	P2	2	M3	1	2	0	1	0	1	44	1	0	0	2	0	3		0	0	0	0
4	P2	2	M3´	1	1	0	1	0	1	24	1	0	0	0	0	1		0	0	0	0
4	P2	2	M3´´	2	2	0	1	0	1	28	1	1	1	0	0	3		0	0	0	1
4	P2	2	M4	1	3	0	1	0	0	28	1	1	1	2	0	5		0	1	0	0
4	P2	3	M0	2	1	0	2	0	0	0	0	0	0	0	0	0		0	0	0	0
4	P2	3	M2´	1	2	0	2	0	1	29	1	0	1	2	0	4		0	0	0	1
4	P2	3	M3	2	3	0	2	0	1	18	0	0	1	2	0	3		0	0	0	1
4	P2	3	M4	1	2	0	2	0	0	3	1	1	0	0	0	2		0	0	0	0
4	P2	4	M0	1	1	0	2	0	0	50	0	0	0	0	0	0		0	0	0	0
4	P2	4	M2´	1	4	0	2	0	0	15	1	0	0	1	0	2		0	0	0	0
4	P2	4	M3	2	2	0	2	0	1	39	1	2	0	2	0	5		0	0	0	0
4	P2	4	M3´	2	2	0	2	0	0	7	1	0	0	0	0	1		0	0	0	0
4	P2	4	M4	2	3	0	2	0	0	8	1	0	0	0	0	1		0	0	0	0
4	P2	5	M0	2	1	1	3	0	0	0	0	0	0	0	0	0		0	0	0	0
4	P2	5	M2´	2	3	1	3	0	0	10	1	1	0	2	0	4		0	0	0	0
4	P2	5	M3	2	3	1	3	0	1	33	1	1	0	2	0	4		0	0	0	0
4	P2	5	M4	1	2	1	3	0	0	9	0	0	0	2	0	2		0	0	0	0
4	P2	6	M0	2	1	1	3	0	0	0	0	0	0	0	0	0		0	0	0	0
4	P2	6	M2´	2	2	1	3	0	1	13	0	0	0	2	0	2		0	0	0	0
4	P2	6	M3	1	1	1	3	0	0	0	1	0	0	2	0	3		0	0	0	0
4	P2	6	M3´	1	2	1	3	0	0	0	0	0	0	0	0	0		0	0	0	0
4	P2	6	M4	2	1	1	3	0	0	0	0	0	0	0	0	0		0	0	0	0
4	P2	7	M0	2	1	1	3	1	0	0	0	0	0	0	0	0		0	0	0	0
4	P2	7	M2´	1	2	1	3	1	1	50	2	1	1	2	0	6		0	0	0	1
4	P2	7	M3	1	3	1	3	1	0	0	1	0	0	0	0	1		0	0	0	0
4	P2	7	M4	2	2	1	3	1	1	27	0	1	1	0	0	2		0	0	0	1
4	P2	8	M0	2	1	0	2	1	0	0	0	0	0	0	0	0		0	0	0	0
4	P2	8	M2´	1	2	0	2	1	0	0	0	0	0	0	0	0		0	0	0	0
4	P2	8	M3	1	4	0	2	1	0	11	0	0	0	0	0	0		0	0	0	0
4	P2	8	M4	2	2	0	2	1	1	42	2	0	1	2	0	5		0	1	0	0
4	P2	9	M0	1	1	1	3	0	0	0	0	0	0	0	0	0		0	0	0	0
4	P2	9	M2´	2	1	1	3	0	0	0	1	1	0	0	0	2		0	0	0	0
4	P2	9	M3	2	1	1	3	0	0	0	0	0	0	2	0	2		0	0	0	0
4	P2	9	M3´	2	1	1	3	0	0	0	0	1	0	0	0	1		0	0	0	0
4	P2	9	M4	1	2	1	3	0	1	62	1	1	1	2	2	7		0	0	0	1
4	P2	10	M0	2	1	1	2	0	0	10	0	0	0	0	0	0		0	0	0	0
4	P2	10	M2´	1	1	1	2	0	0	0	0	0	0	2	0	2		0	0	0	0
4	P2	10	M3	1	2	1	2	0	0	0	0	0	0	2	0	2		0	0	0	0
4	P2	10	M3´	2	1	1	2	0	0	0	1	0	0	2	0	3		0	0	0	0
4	P2	10	M4	2	3	1	2	0	1	30	2	2	1	2	1	8		0	0	0	1
4	P2	11	M0	1	1	1	2	0	0	0	0	0	0	0	0	0		0	0	0	0
4	P2	11	M2´	1	2	1	2	0	0	0	1	0	0	2	0	3		0	0	0	0
4	P2	11	M3	1	2	1	2	0	0	0	0	0	0	2	0	2		0	0	0	0
4	P2	11	M3´	2	2	1	2	0	0	11	0	0	0	0	0	0		0	0	0	0
4	P2	11	M4	1	2	1	2	0	1	16	2	0	2	0	0	4		1	0	0	1
4	P2	12	M0	2	1	1	3	0	0	0	0	0	0	0	0	0		0	0	0	0
4	P2	12	M2´	1	3	1	3	0	0	11	0	0	1	0	0	1		0	0	0	1
4	P2	12	M4	2	2	1	3	0	1	26	1	1	1	0	0	3		0	0	0	1
4	P2	13	M0	2	1	1	2	0	0	0	0	0	0	0	0	0		0	0	0	0
4	P2	13	M2´	2	2	1	2	0	1	32	2	0	1	0	0	3		0	0	0	1
4	P2	13	M3	2	3	1	2	0	1	12	1	1	1	0	0	3		0	0	0	1
4	P2	13	M4	2	2	1	2	0	1	44	1	1	1	1	0	4		0	0	0	1
4	P2	14	M0	1	1	1	1	0	0	0	0	0	0	0	0	0		0	0	0	0
4	P2	14	M2´	1	1	1	1	0	0	0	0	0	0	0	0	0		0	0	0	0
4	P2	14	M4	2	2	1	1	0	0	4	0	0	1	0	0	1		0	0	0	1
4	P2	15	M0	2	1	1	2	0	0	0	0	0	0	0	0	0		0	0	0	0
4	P2	15	M2´	2	3	1	2	0	1	18	2	0	0	0	0	2		0	0	0	0
4	P2	15	M3	1	1	1	2	0	1	16	1	2	0	2	0	5		0	0	0	0
4	P2	15	M3´	1	4	1	2	0	1	12	0	0	0	0	0	0		0	0	0	0
4	P2	15	M4	1	3	1	2	0	1	68	1	2	1	1	0	5		0	0	0	1
4	P2	16	M0	2	1	1	1	0	0	0	0	0	0	0	0	0		0	0	0	0
4	P2	16	M2´	1	2	1	1	0	0	0	1	0	0	2	0	3		0	0	0	0
4	P2	16	M3	1	1	1	1	0	0	0	0	0	1	0	0	1		0	1	0	0
4	P2	16	M4	1	2	1	1	0	1	29	2	2	1	2	0	7		0	1	0	0
4	P2	17	M0	2	1	1	1	0	0	0	0	0	0	0	0	0		0	0	0	0
4	P2	17	M2´	2	1	1	1	0	0	0	0	0	0	2	0	2		0	0	0	0
4	P2	17	M3	1	2	1	1	0	0	0	1	0	0	2	0	3		0	0	0	0
4	P2	17	M4	2	2	1	1	0	1	62	2	2	0	2	0	6		0	0	0	0
4	P2	18	M0	1	1	1	2	0	0	0	0	0	0	0	0	0		0	0	0	0
4	P2	18	M2´	2	3	1	2	0	0	18	1	1	0	2	0	4		0	0	0	0
4	P2	18	M3	1	2	1	2	0	0	0	0	1	0	0	0	1		0	0	0	0
4	P2	18	M4	2	2	1	2	0	0	6	1	0	0	0	0	1		0	0	0	0
4	P2	19	M0	1	1	1	1	0	0	0	0	0	0	0	0	0		0	0	0	0
4	P2	19	M2´	1	1	1	1	0	0	0	0	0	0	0	0	0		0	0	0	0
4	P2	19	M4	2	4	1	1	0	1	20	1	1	0	2	0	4		0	0	0	0
4	P2	20	M0	2	1	1	2	1	0	0	0	0	0	0	0	0		0	0	0	0
4	P2	20	M2´	2	2	1	2	1	0	12	1	0	0	0	0	1		0	0	0	0
4	P2	20	M4	1	3	1	2	1	1	22	1	0	1	2	0	4		0	0	0	1
4	P2	21	M0	1	1	1	2	0	0	0	0	0	0	0	0	0		0	0	0	0
4	P2	21	M2´	2	3	1	2	0	0	10	2	1	0	0	0	3		0	0	0	0
4	P2	21	M3	2	3	1	2	0	1	30	2	2	0	0	0	4		0	0	0	0
4	P2	21	M4	1	3	1	2	0	0	0	1	0	0	0	0	1		0	0	0	0
4	P2	22	M0	1	1	1	1	1	0	0	0	0	0	0	0	0		0	0	0	0
4	P2	22	M2´	2	3	1	1	1	1	28	1	0	0	2	0	3		0	0	0	0
4	P2	22	M4	1	2	1	1	1	0	0	0	0	0	0	0	0		0	0	0	0
4	P2	23	M0	1	1	1	1	0	0	0	0	0	0	0	0	0		0	0	0	0
4	P2	23	M2´	2	4	1	1	0	0	4	1	0	0	0	0	1		0	0	0	0
4	P2	23	M4	1	2	1	1	0	1	17	1	0	1	2	0	4		0	0	0	1
5	P1	1	M0	2	1	0	1	0	0	1	0	0	0	0	0	0		0	0	0	0
5	P1	1	M2´	1	2	0	1	0	1	62	1	0	1	2	0	4		0	1	0	0
5	P1	1	M3	1	3	0	1	0	0	40	1	0	0	2	0	3		0	0	0	0
5	P1	1	M4	2	2	0	1	0	0	7	0	0	0	2	0	2		0	0	0	0
5	P1	2	M0	2	2	0	1	0	0	2	0	0	1	0	0	1		0	1	0	0
5	P1	2	M2´	2	1	0	1	0	1	82	2	2	0	2	2	8		0	0	0	0
5	P1	2	M3	2	2	0	1	0	1	53	1	0	0	2	0	3		0	0	0	0
5	P1	2	M3´	2	2	0	1	0	0	5	0	2	0	0	0	2		0	0	0	0
5	P1	2	M3´´	1	2	0	1	0	1	52	1	2	2	2	2	9		1	0	0	1
5	P1	2	M4	2	2	0	1	0	0	3	0	0	1	0	0	1		0	1	0	0
5	P1	3	M0	1	2	0	2	0	0	2	0	0	0	0	0	0		0	0	0	0
5	P1	3	M2´	2	2	0	2	0	1	60	1	0	2	2	1	6		0	0	0	0
5	P1	3	M3	1	2	0	2	0	0	31	0	0	0	2	1	3		0	0	0	0
5	P1	3	M4	2	3	0	2	0	0	6	0	2	0	0	0	2		0	0	0	0
5	P1	4	M0	2	2	0	2	0	0	2	0	0	0	0	0	0		0	0	0	0
5	P1	4	M2´	2	2	0	2	0	1	49	1	0	0	2	0	3		0	0	0	0
5	P1	4	M3	1	2	0	2	0	0	24	0	0	0	2	0	2		0	0	0	0
5	P1	4	M3´	1	2	0	2	0	0	37	1	0	0	2	0	3		0	0	0	0
5	P1	4	M4	1	2	0	2	0	1	57	1	1	1	2	1	6		0	0	0	1
5	P1	5	M0	2	2	1	3	0	0	3	0	0	0	0	0	0		0	0	0	0
5	P1	5	M2´	1	2	1	3	0	1	70	1	1	1	2	0	5		1	0	0	0
5	P1	5	M3	1	2	1	3	0	0	10	0	0	0	2	0	2		0	0	0	0
5	P1	5	M4	2	2	1	3	0	0	14	0	0	0	2	0	2		0	0	0	0
5	P1	6	M0	1	2	1	3	0	0	2	0	0	0	0	2	2		0	0	0	0
5	P1	6	M2´	2	2	1	3	0	1	64	1	0	2	2	0	5		0	1	0	0
5	P1	6	M3	1	2	1	3	0	0	2	0	0	0	2	1	3		0	0	0	0
5	P1	6	M3´	1	2	1	3	0	0	29	0	0	1	0	0	1		0	1	0	0
5	P1	6	M4	2	2	1	3	0	0	11	0	0	1	2	0	3		0	1	0	0
5	P1	7	M0	2	1	1	3	1	0	1	0	0	0	0	0	0		0	0	0	0
5	P1	7	M2´	2	3	1	3	1	1	77	2	2	0	2	2	8		0	0	0	0
5	P1	7	M3	1	2	1	3	1	1	56	1	2	0	2	1	6		0	0	0	0
5	P1	7	M4	1	2	1	3	1	0	6	0	1	1	0	0	2		0	0	0	0
5	P1	8	M0	2	2	0	2	1	0	4	0	0	1	0	2	3		0	1	0	0
5	P1	8	M2´	1	2	0	2	1	0	11	0	0	0	0	0	0		0	0	0	0
5	P1	8	M3	2	2	0	2	1	0	3	0	0	0	0	0	0		0	0	0	0
5	P1	8	M4	1	2	0	2	1	1	52	1	0	0	2	0	3		0	0	0	0
5	P1	9	M0	2	2	1	3	0	0	2	0	0	0	0	0	0		0	0	0	0
5	P1	9	M2´	2	2	1	3	0	0	16	1	0	0	2	0	3		0	0	0	0
5	P1	9	M3	1	2	1	3	0	1	18	0	0	1	2	0	3		0	0	0	1
5	P1	9	M3´	2	1	1	3	0	0	13	0	2	1	0	0	3		0	0	0	1
5	P1	9	M4	1	2	1	3	0	1	62	1	1	1	2	2	7		0	0	0	1
5	P1	10	M0	2	2	1	2	0	0	1	0	0	0	0	0	0		0	0	0	0
5	P1	10	M2´	2	2	1	2	0	0	19	0	0	1	2	0	3		0	0	1	0
5	P1	10	M3	2	2	1	2	0	0	17	0	0	1	2	0	3		0	0	0	1
5	P1	10	M3´	1	2	1	2	0	1	58	1	1	0	2	1	5		0	0	0	0
5	P1	10	M4	1	3	1	2	0	1	78	1	2	0	2	2	7		0	0	0	0
5	P1	11	M0	1	2	1	2	0	0	2	0	1	0	0	0	1		0	0	0	0
5	P1	11	M2´	2	2	1	2	0	0	17	0	0	0	2	0	2		0	0	0	0
5	P1	11	M3	1	3	1	2	0	0	10	0	0	0	0	0	0		0	0	0	0
5	P1	11	M3´	1	2	1	2	0	0	7	0	0	0	0	0	0		0	0	0	0
5	P1	11	M4	1	2	1	2	0	1	74	1	0	1	2	2	6		0	0	1	0
5	P1	12	M0	1	1	1	3	0	0	1	0	0	0	0	0	0		0	0	0	0
5	P1	12	M2´	1	2	1	3	0	1	53	1	1	0	2	1	5		0	0	0	0
5	P1	12	M4	1	2	1	3	0	1	61	1	1	0	2	0	4		0	0	0	0
5	P1	13	M0	1	1	1	2	0	0	1	0	0	0	0	0	0		0	0	0	0
5	P1	13	M2´	2	2	1	2	0	1	69	1	1	1	1	1	5		0	1	0	0
5	P1	13	M3	2	2	1	2	0	0	6	0	1	0	0	0	1		0	0	0	0
5	P1	13	M4	1	2	1	2	0	1	49	0	2	1	1	0	4		0	0	0	1
5	P1	14	M0	1	1	1	1	0	0	20	0	0	1	0	0	1		0	0	0	1
5	P1	14	M2´	1	2	1	1	0	1	65	1	2	0	2	2	7		0	0	0	0
5	P1	14	M4	1	2	1	1	0	1	65	0	2	1	2	0	5		0	0	1	0
5	P1	15	M0	1	2	1	2	0	0	4	0	0	1	0	0	1		0	0	0	1
5	P1	15	M2´	1	1	1	2	0	1	51	1	2	0	2	0	5		0	0	0	0
5	P1	15	M3	1	2	1	2	0	1	77	1	2	1	2	0	6		0	0	0	1
5	P1	15	M3´	2	3	1	2	0	0	24	0	1	1	2	0	4		0	0	0	1
5	P1	15	M4	1	3	1	2	0	1	58	1	0	1	2	1	5		0	0	0	1
5	P1	16	M0	2	2	1	1	0	0	2	0	0	0	0	0	0		0	0	0	0
5	P1	16	M2´	2	2	1	1	0	1	66	1	1	0	2	0	4		0	0	0	0
5	P1	16	M3	2	2	1	1	0	0	3	0	0	0	2	0	2		0	0	0	0
5	P1	16	M4	2	2	1	1	0	1	90	2	2	1	2	2	9		0	0	0	1
5	P1	17	M0	1	1	1	1	0	0	4	0	0	0	0	0	0		0	0	0	0
5	P1	17	M2´	2	2	1	1	0	0	18	0	0	0	2	0	2		0	0	0	0
5	P1	17	M3	1	2	1	1	0	1	54	0	2	1	2	0	5		0	0	0	1
5	P1	17	M4	2	2	1	1	0	1	78	1	2	1	2	2	8		0	0	0	1
5	P1	18	M0	2	1	1	2	0	0	0	0	0	0	0	0	0		0	0	0	0
5	P1	18	M2´	1	2	1	2	0	1	34	1	0	0	2	0	3		0	0	0	0
5	P1	18	M3	2	3	1	2	0	0	16	0	1	0	2	0	3		0	0	0	0
5	P1	18	M4	2	2	1	2	0	1	63	0	2	1	2	0	5		0	0	0	1
5	P1	19	M0	1	2	1	1	0	0	2	0	0	0	0	0	0		0	0	0	0
5	P1	19	M2´	1	2	1	1	0	1	62	1	0	0	2	2	5		0	0	0	0
5	P1	19	M4	1	2	1	1	0	1	38	1	0	1	2	0	4		0	0	0	1
5	P1	20	M0	2	2	1	2	1	0	8	0	2	0	0	0	2		0	0	0	0
5	P1	20	M2´	2	2	1	2	1	1	67	1	0	2	2	2	7		0	1	0	1
5	P1	20	M4	1	2	1	2	1	1	44	0	0	2	2	0	4		1	0	0	1
5	P1	21	M0	1	2	1	2	0	0	5	0	1	0	0	2	3		0	0	0	0
5	P1	21	M2´	2	2	1	2	0	1	72	2	1	0	2	2	7		0	0	0	0
5	P1	21	M3	2	2	1	2	0	0	15	0	0	0	2	0	2		0	0	0	0
5	P1	21	M4	2	2	1	2	0	1	61	1	0	1	2	1	5		0	0	0	1
5	P1	22	M0	2	1	1	1	1	0	10	0	0	1	0	2	3		0	1	0	0
5	P1	22	M2´	1	2	1	1	1	1	66	1	2	2	2	1	8		1	0	1	0
5	P1	22	M4	1	3	1	1	1	1	60	0	2	1	2	2	7		0	1	0	0
5	P1	23	M0	1	1	1	1	0	0	3	0	1	1	0	2	4		0	1	0	0
5	P1	23	M2´	2	3	1	1	0	0	5	0	0	1	2	0	3		0	1	0	0
5	P1	23	M4	1	2	1	1	0	0	15	0	0	1	2	0	3		0	0	0	1
5	P2	1	M0	1	2	0	1	0	0	1	0	0	0	0	0	0		0	0	0	0
5	P2	1	M2´	1	2	0	1	0	1	59	1	0	2	2	0	5		1	1	0	0
5	P2	1	M3	1	2	0	1	0	1	57	1	0	0	2	1	4		0	0	0	0
5	P2	1	M4	2	2	0	1	0	0	13	0	0	1	2	0	3		1	0	0	0
5	P2	2	M0	2	2	0	1	0	0	1	0	1	0	0	0	1		0	0	0	0
5	P2	2	M2´	2	2	0	1	0	1	83	2	1	0	2	2	7		0	0	0	0
5	P2	2	M3	1	2	0	1	0	1	68	1	2	0	2	0	5		0	0	0	0
5	P2	2	M3´	1	2	0	1	0	0	36	0	2	1	0	0	3		1	0	0	0
5	P2	2	M3´´	2	2	0	1	0	0	17	0	1	1	0	0	2		0	0	0	1
5	P2	2	M4	1	2	0	1	0	1	61	1	1	2	2	0	6		0	1	0	1
5	P2	3	M0	2	1	0	2	0	0	12	0	0	1	2	0	3		0	1	0	0
5	P2	3	M2´	1	1	0	2	0	1	61	1	0	2	2	0	5		0	1	0	1
5	P2	3	M3	2	1	0	2	0	1	51	1	0	1	2	1	5		0	0	0	1
5	P2	3	M4	1	3	0	2	0	1	68	1	2	0	2	0	5		0	0	0	0
5	P2	4	M0	1	1	0	2	0	0	3	0	0	0	0	0	0		0	0	0	0
5	P2	4	M2´	1	2	0	2	0	0	22	1	0	0	2	0	3		0	0	0	0
5	P2	4	M3	2	2	0	2	0	1	54	1	1	0	2	0	4		0	0	0	0
5	P2	4	M3´	2	2	0	2	0	0	48	1	1	0	2	0	4		0	0	0	0
5	P2	4	M4	2	2	0	2	0	1	83	1	2	1	2	2	8		0	0	0	1
5	P2	5	M0	2	1	1	3	0	0	1	0	0	0	0	0	0		0	0	0	0
5	P2	5	M2´	2	2	1	3	0	1	76	1	2	1	2	0	6		1	0	0	0
5	P2	5	M3	2	2	1	3	0	0	6	0	1	0	2	0	3		0	0	0	0
5	P2	5	M4	1	2	1	3	0	0	44	0	1	0	2	0	3		0	0	0	0
5	P2	6	M0	2	1	1	3	0	0	1	0	0	0	0	2	2		0	0	0	0
5	P2	6	M2´	2	2	1	3	0	1	66	1	0	2	2	0	5		1	1	0	1
5	P2	6	M3	1	1	1	3	0	0	3	0	0	0	2	0	2		0	0	0	0
5	P2	6	M3´	1	2	1	3	0	0	25	0	0	0	2	0	2		0	0	0	0
5	P2	6	M4	2	1	1	3	0	0	1	0	0	0	0	0	0		0	0	0	0
5	P2	7	M0	2	1	1	3	1	0	1	0	0	0	0	0	0		0	0	0	0
5	P2	7	M2´	1	2	1	3	1	1	77	1	2	0	2	2	7		0	0	0	0
5	P2	7	M3	1	1	1	3	1	0	50	0	1	0	2	1	4		0	0	0	0
5	P2	7	M4	2	2	1	3	1	1	48	0	1	1	2	0	4		0	0	0	1
5	P2	8	M0	2	2	0	2	1	0	3	0	0	0	0	2	2		0	0	0	0
5	P2	8	M2´	1	2	0	2	1	0	35	0	2	0	2	0	4		0	0	0	0
5	P2	8	M3	1	2	0	2	1	0	2	0	0	0	0	0	0		0	0	0	0
5	P2	8	M4	2	2	0	2	1	1	74	2	1	0	2	0	5		0	0	0	0
5	P2	9	M0	1	1	1	3	0	0	1	0	0	0	0	0	0		0	0	0	0
5	P2	9	M2´	2	2	1	3	0	1	57	1	2	0	2	0	5		0	0	0	0
5	P2	9	M3	2	2	1	3	0	1	64	1	2	1	2	0	6		0	0	0	1
5	P2	9	M3´	2	2	1	3	0	1	61	1	2	1	2	0	6		0	0	0	1
5	P2	9	M4	1	2	1	3	0	1	73	1	1	1	2	2	7		0	0	0	1
5	P2	10	M0	2	1	1	2	0	0	1	0	0	0	0	0	0		0	0	0	0
5	P2	10	M2´	1	2	1	2	0	1	55	0	0	1	2	0	3		0	0	1	0
5	P2	10	M3	1	2	1	2	0	1	56	1	0	1	2	0	4		0	0	0	1
5	P2	10	M3´	2	1	1	2	0	1	64	1	1	1	2	0	5		0	0	1	0
5	P2	10	M4	2	1	1	2	0	1	74	1	2	1	2	1	7		1	0	0	0
5	P2	11	M0	1	2	1	2	0	0	1	0	0	0	0	0	0		0	0	0	0
5	P2	11	M2´	1	2	1	2	0	0	14	0	0	0	2	0	2		0	0	0	0
5	P2	11	M3	1	2	1	2	0	0	39	0	1	0	1	0	2		0	0	0	0
5	P2	11	M3´	2	2	1	2	0	0	8	0	0	0	0	0	0		0	0	0	0
5	P2	11	M4	1	2	1	2	0	1	75	1	1	1	2	2	7		0	0	0	1
5	P2	12	M0	2	1	1	3	0	0	1	0	0	0	0	0	0		0	0	0	0
5	P2	12	M2´	1	2	1	3	0	1	60	1	1	0	2	1	5		0	0	0	0
5	P2	12	M4	2	2	1	3	0	1	69	1	2	2	2	0	7		1	0	0	1
5	P2	13	M0	2	2	1	2	0	0	2	0	0	0	0	0	0		0	0	0	0
5	P2	13	M2´	2	1	1	2	0	1	59	1	1	0	2	0	4		0	0	0	0
5	P2	13	M3	2	2	1	2	0	1	68	1	1	1	2	0	5		0	0	0	1
5	P2	13	M4	2	3	1	2	0	1	66	1	2	1	1	0	5		0	0	0	1
5	P2	14	M0	1	3	1	1	0	0	10	0	0	1	0	0	1		0	0	0	1
5	P2	14	M2´	1	2	1	1	0	1	77	1	1	1	2	2	7		0	0	1	0
5	P2	14	M4	2	2	1	1	0	1	70	1	2	2	2	0	7		0	1	0	1
5	P2	15	M0	2	2	1	2	0	0	6	0	1	1	0	0	2		0	0	0	1
5	P2	15	M2´	2	2	1	2	0	1	89	2	2	1	2	0	7		0	0	0	1
5	P2	15	M3	1	1	1	2	0	0	60	1	2	1	2	0	6		0	0	0	1
5	P2	15	M3´	1	2	1	2	0	1	69	1	2	1	2	0	6		0	0	0	1
5	P2	15	M4	1	2	1	2	0	1	70	1	2	1	2	1	7		0	0	0	1
5	P2	16	M0	2	2	1	1	0	0	1	0	0	0	0	0	0		0	0	0	0
5	P2	16	M2´	1	2	1	1	0	1	57	1	0	0	2	0	3		0	0	0	0
5	P2	16	M3	1	1	1	1	0	0	15	0	0	0	2	0	2		0	0	0	0
5	P2	16	M4	1	2	1	1	0	1	94	2	2	1	2	2	9		0	0	0	1
5	P2	17	M0	2	2	1	1	0	0	1	0	0	0	0	0	0		0	0	0	0
5	P2	17	M2´	2	2	1	1	0	0	15	0	0	0	2	0	2		0	0	0	0
5	P2	17	M3	1	2	1	1	0	1	50	0	1	1	2	0	4		0	0	0	1
5	P2	17	M4	2	2	1	1	0	1	87	1	2	1	2	2	8		1	0	0	0
5	P2	18	M0	1	1	1	2	0	0	1	0	0	0	0	0	0		0	0	0	0
5	P2	18	M2´	2	2	1	2	0	1	82	2	2	0	2	0	6		0	0	0	0
5	P2	18	M3	1	2	1	2	0	0	44	0	1	0	2	0	3		0	0	0	0
5	P2	18	M4	2	2	1	2	0	1	62	1	2	1	2	0	6		0	0	0	1
5	P2	19	M0	1	2	1	1	0	0	1	0	0	0	0	1	1		0	0	0	0
5	P2	19	M2´	1	2	1	1	0	1	70	1	0	1	2	2	6		0	0	1	0
5	P2	19	M4	2	2	1	1	0	1	66	1	2	1	2	0	6		0	0	0	1
5	P2	20	M0	2	1	1	2	1	0	1	0	1	0	0	0	1		0	0	0	0
5	P2	20	M2´	2	3	1	2	1	1	52	0	0	1	2	2	5		0	0	0	1
5	P2	20	M4	1	2	1	2	1	1	93	1	2	2	2	0	7		1	0	0	1
5	P2	21	M0	1	1	1	2	0	0	2	0	0	0	0	2	2		0	0	0	0
5	P2	21	M2´	2	2	1	2	0	1	95	2	1	0	2	2	7		0	0	0	0
5	P2	21	M3	2	2	1	2	0	1	68	1	2	0	2	0	5		0	0	0	0
5	P2	21	M4	1	2	1	2	0	1	62	1	0	1	2	1	5		0	0	0	1
5	P2	22	M0	1	1	1	1	1	0	3	0	0	1	0	1	2		0	1	0	0
5	P2	22	M2´	2	1	1	1	1	1	76	1	2	1	2	1	7		0	0	1	0
5	P2	22	M4	1	2	1	1	1	1	73	1	2	0	2	2	7		0	0	0	0
5	P2	23	M0	1	1	1	1	0	0	1	0	0	0	0	2	2		0	0	0	0
5	P2	23	M2´	2	2	1	1	0	0	31	0	0	1	2	0	3		0	1	0	0
5	P2	23	M4	1	2	1	1	0	1	63	1	1	1	2	0	5		0	0	0	1

## Sheet: Groups
Sheep	Anasthesia	Blocks	Repeat		Anasthesia	Blocks	Repeat
1	0	1	0		0 - Pilot	1 - Epidural	0 - No
2	0	1	0		1 - Project	2 - IPACK	1 - Yes
3	0	2	0			3 - Ciático
4	0	2	0
5	1	3	0
6	1	3	0
7	1	3	1
8	0	2	1
9	1	3	0
10	1	2	0
11	1	2	0
12	1	3	0
13	1	2	0
14	1	1	0
15	1	2	0
16	1	1	0
17	1	1	0
18	1	2	0
19	1	1	0
20	1	2	1
21	1	2	0
22	1	1	1
23	1	1	0

## Sheet: Legend
Do not any use accents ( ~ ^ ´ )				Experimento	Momentos
				M0	Basal	24h before surgery
				M2´	After surgery
				M3	Analgesia (?)	30 mins after 2 nd analgesic rescue
				M3´		30 mins after 2 nd analgesic rescue
				M3´´		15 mins after 3 rd analgesic rescue
				M4	24h	24h after surgery
STELIO: M0 (Basal), M2' (After surgery - antes do primeiro resgate), M3 (Analgesia - acredito que este é o único momento que avaliou os 23 animais certo (M3' e M3'' avaliou só alguns animais certo?) e M4 (24h)
